# Supplementary material for: A Flexible, Fireproof, Composite Polymer Electrolyte Reinforced by Electrospun Polyimide for Room-Temperature Solid-State Batteries
Source: Polymers (Basel). 2021 Oct 20;13(21):3622. doi: 10.3390/polym13213622 (PMC8588480; doi:10.3390/polym13213622)
Supplement: Supplementary file 1 [file polymers-13-03622-s001.zip]

Archive with 1 entries (1 files):
- polymers-1409391-supplementary.pdf
